# Supplementary material for: A positive feedback loop between gastric cancer cells and tumor-associated macrophage induces malignancy progression
Source: J Exp Clin Cancer Res. 2022 May 14;41:174. doi: 10.1186/s13046-022-02366-6 (PMC9107227; doi:10.1186/s13046-022-02366-6)
Supplement: Supplementary file 2 — Additional file 2. [file 13046_2022_2366_MOESM2_ESM.csv]

gene_name	logFC	pvalue	GSM103752	GSM103753	GSM103754	GSM103755
ADM	5.7052	4.86E-05	13.1332225	12.9328422	7.193771743	7.461888664
SLC2A3	4.9398	5.92E-05	14.42712948	14.39000769	9.540709263	9.396818815
MT1X	4.2236	0.00013243	14.03558096	14.19705539	10.00898878	9.776433032
RGS2	3.818	0.00014683	7.937226674	8.110613806	9.271229563	9.09592442
MT1G	3.7187	0.00020452	14.37482893	14.60749215	10.83620819	10.70873904
CXCR4	3.3176	0.00026882	12.21264837	12.22593041	8.812498225	8.99095486
SLC22A2	3.2289	0.00029465	8.698010062	8.594324604	8.263034406	7.740118043
DDIT4	5.3129	0.00030849	3.887525271	7.21042783	4.09592442	5.557655155
MXI1	2.9688	0.00037044	11.68369645	11.59600335	8.250298418	8.524345816
CXCL8	2.8818	0.00054788	8.366759328	7.673839056	4.842978832	3.596935142
TFRC	-2.9591	0.00037649	10.86395393	10.95601308	13.48312298	13.46165849
GALK1	-3.3661	0.00038212	5.857980995	6.050936965	9.485225544	9.155830172
PA2G4	-3.852	0.00054429	4.078951341	4.578938713	8.422905743	7.938991439
TNFRSF9	-2.947	0.00055453	2.963474124	3.137503524	5.855491443	6.139551352
C6orf47	-2.9489	0.00059092	4.572889668	4.217230716	7.376776572	7.311067102
SLC25A16	-2.7622	0.00067454	3.857980995	3.560714954	6.419538892	6.523561956
PFAS	-3.0062	0.00075841	3.608809243	4.09592442	6.842978832	6.874059203
NOP16	-2.7835	0.00077228	6.215290306	5.830356747	8.818901676	8.793765857
DDX52	-2.5892	0.00089307	4.378511623	3.754887502	7.108524457	6.456149035
TAP2	-2.823	0.0010698	6.147713722	6.253611152	9.284014345	8.763212367
