# Supplementary material for: A positive feedback loop between gastric cancer cells and tumor-associated macrophage induces malignancy progression
Source: J Exp Clin Cancer Res. 2022 May 14;41:174. doi: 10.1186/s13046-022-02366-6 (PMC9107227; doi:10.1186/s13046-022-02366-6)
Supplement: Supplementary file 3 — Additional file 3. [file 13046_2022_2366_MOESM3_ESM.xlsx]

## Sheet: 病例数据
Age	Gender	Bormanntype	TumorSize	Location	TumorHistologicalMorphology	Laurentype	Tumordifferentiation	Vesselinvasion	Perineuralinvasion	Tcategory	Ncategory	Metastaticlymphratio	TNMstage	Operation	Hepaticmetastases	Peritoneumcavitymetastasis	DFS	OS	END
≥60	male	II	≥5cm	up	Adenocarcinoma	Intestinal	Weak-expression	No	Yes	T4	N3	0.38	III	D2	No	Yes	13	18	dead
≥60	male	II	≥5cm	up	Adenocarcinoma	Intestinal	Weak-expression	No	No	T4	N2	0.15	III	D2	Yes	No	21	33	dead
≥60	male	II	≥5cm	up	Adenocarcinoma	Intestinal	Weak-expression	No	No	T4	N1	0.08	III	D2	No	No	35	48	dead
≥60	male	II	≥5cm	low	Adenocarcinoma	Intestinal	Weak-expression	No	No	T1	N0	0	I	D2	No	No	69	69	alive
≥60	male	III	≥5cm	low	Mixed carcinoma	Diffuse	Weak-expression	No	No	T4	N2	0.19	III	D2	No	Yes	17	27	dead
≥60	male	II	<5cm	up	Adenocarcinoma	Intestinal	Weak-expression	No	No	T4	N2	0.26	III	D2	No	Yes	16	24	dead
≥60	male	II	<5cm	low	Adenocarcinoma	Diffuse	High-expression	No	No	T1	N0	0	I	D2	No	No	85	85	alive
≥60	male	II	<5cm	middle	Mixed carcinoma	Diffuse	High-expression	Yes	Yes	T4	N0	0	II	D2	No	No	52	70	dead
≥60	female	IV	≥5cm	up	Mixed carcinoma	Mixed carcinoma	High-expression	No	Yes	T4	N1	0.36	III	D2	No	No	31	47	dead
≥60	male	II	<5cm	low	Adenocarcinoma	Intestinal	Weak-expression	No	No	T1	N0	0	I	D2	No	No	75	75	alive
≥60	male	III	<5cm	middle	Adenocarcinoma	Mixed carcinoma	High-expression	No	No	T2	N0	0	I	D2	No	No	83	83	alive
≥60	male	III	≥5cm	low	Mixed carcinoma	Mixed carcinoma	High-expression	Yes	No	T4	N1	0.06	III	D2	No	No	31	40	dead
≥60	male	III	≥5cm	low	Adenocarcinoma	Intestinal	Weak-expression	Yes	No	T4	N3	0.27	III	D2	No	Yes	11	20	dead
≥60	female	III	≥5cm	low	Adenocarcinoma	Intestinal	Weak-expression	No	No	T4	N2	0.15	III	D2	Yes	No	17	29	dead
≥60	female	I	<5cm	low	Adenocarcinoma	Mixed carcinoma	High-expression	Yes	No	T1	N2	0.13	II	D2	No	No	79	79	alive
≥60	male	III	<5cm	low	Adenocarcinoma	Intestinal	High-expression	Yes	Yes	T4	N2	0.13	III	D2	No	Yes	11	20	dead
≥60	male	II	<5cm	low	Mixed carcinoma	Mixed carcinoma	High-expression	No	No	T4	N0	0	II	D2	No	No	71	71	alive
≥60	male	II	≥5cm	low	Adenocarcinoma	Intestinal	High-expression	No	No	T2	N3	0.36	II	D2	No	No	38	46	dead
≥60	male	II	<5cm	low	Mixed carcinoma	Diffuse	High-expression	No	Yes	T4	N2	0.18	III	D2	Yes	No	20	31	dead
≥60	male	III	≥5cm	middle	Mixed carcinoma	Diffuse	High-expression	Yes	No	T4	N2	0.09	III	D2	No	Yes	15	27	dead
≥60	female	II	<5cm	low	Adenocarcinoma	Intestinal	Weak-expression	No	Yes	T4	N3	0.37	III	D2	No	Yes	11	19	dead
≥60	male	III	<5cm	low	Adenocarcinoma	Mixed carcinoma	High-expression	Yes	No	T4	N1	0.08	III	D2	No	No	34	49	dead
≥60	male	III	≥5cm	up	Adenocarcinoma	Intestinal	Weak-expression	Yes	Yes	T4	N2	0.29	III	D2	No	Yes	16	29	dead
≥60	male	II	<5cm	low	Adenocarcinoma	Mixed carcinoma	High-expression	No	Yes	T4	N1	0.03	III	D2	No	Yes	33	49	dead
≥60	male	III	<5cm	low	Adenocarcinoma	Mixed carcinoma	High-expression	Yes	No	T4	N2	0.15	III	D2	No	Yes	17	29	dead
≥60	male	III	≥5cm	low	Adenocarcinoma	Intestinal	Weak-expression	No	No	T4	N2	0.08	III	D2	No	Yes	19	33	dead
≥60	male	III	<5cm	low	Adenocarcinoma	Intestinal	High-expression	No	No	T4	N2	0.29	III	D2	No	Yes	16	23	dead
≥60	male	III	<5cm	middle	Adenocarcinoma	Intestinal	Weak-expression	No	No	T4	N2	0.16	III	D2	No	Yes	18	29	dead
≥60	female	III	≥5cm	low	Adenocarcinoma	Intestinal	High-expression	No	No	T4	N1	0.04	III	D2	No	No	33	46	dead
≥60	male	III	≥5cm	low	Adenocarcinoma	Intestinal	High-expression	Yes	No	T4	N2	0.15	III	D2	No	Yes	19	30	dead
≥60	male	III	≥5cm	up	Adenocarcinoma	Intestinal	Weak-expression	No	No	T4	N3	0.32	III	D2	No	Yes	9	17	dead
≥60	female	II	<5cm	low	Adenocarcinoma	Intestinal	Weak-expression	No	No	T2	N0	0	I	D2	No	No	74	74	alive
≥60	male	III	<5cm	low	Mixed carcinoma	Mixed carcinoma	High-expression	No	No	T4	N3	0.34	III	D2	No	Yes	9	18	dead
≥60	male	III	≥5cm	up	Adenocarcinoma	Diffuse	High-expression	Yes	Yes	T4	N2	0.24	III	D2	No	Yes	14	21	dead
≥60	male	III	≥5cm	up	Adenocarcinoma	Intestinal	Weak-expression	No	No	T4	N0	0	II	D2	No	No	65	72	dead
≥60	male	II	<5cm	low	Adenocarcinoma	Intestinal	Weak-expression	No	No	T4	N0	0	II	D2	No	No	85	85	dead
≥60	male	II	<5cm	low	Adenocarcinoma	Intestinal	Weak-expression	No	No	T3	N1	0.06	II	D2	No	No	85	85	dead
≥60	male	III	≥5cm	low	Adenocarcinoma	Intestinal	High-expression	Yes	No	T4	N3	0.45	III	D2	No	Yes	10	18	dead
≥60	female	II	<5cm	low	Adenocarcinoma	Intestinal	Weak-expression	Yes	No	T1	N0	0	I	D2	No	No	73	73	alive
≥60	male	II	<5cm	low	Adenocarcinoma	Diffuse	High-expression	Yes	No	T4	N1	0.06	III	D2	No	No	35	50	dead
≥60	female	III	<5cm	up	Adenocarcinoma	Intestinal	Weak-expression	No	No	T1	N0	0	I	D2	No	No	80	80	alive
≥60	male	III	<5cm	up	Adenocarcinoma	Mixed carcinoma	High-expression	No	No	T4	N3	0.48	III	D2	No	Yes	11	20	dead
≥60	male	II	<5cm	low	Adenocarcinoma	Intestinal	Weak-expression	No	Yes	T4	N0	0	II	D2	No	No	78	78	alive
≥60	male	II	<5cm	up	Adenocarcinoma	Diffuse	High-expression	No	No	T4	N1	0.18	III	D2	No	No	33	46	dead
≥60	male	III	<5cm	up	Adenocarcinoma	Intestinal	Weak-expression	Yes	Yes	T4	N0	0	II	D2	No	No	51	65	dead
≥60	female	II	<5cm	low	Adenocarcinoma	Intestinal	Weak-expression	No	Yes	T4	N0	0	II	D2	No	No	24	24	delete
≥60	female	III	<5cm	middle	Adenocarcinoma	Diffuse	High-expression	No	No	T1	N0	0	I	D2	No	No	68	68	alive
≥60	male	II	<5cm	low	Adenocarcinoma	Intestinal	Weak-expression	Yes	Yes	T4	N1	0.1	III	D2	No	Yes	33	45	dead
≥60	male	III	<5cm	up	Adenocarcinoma	Intestinal	Weak-expression	No	No	T4	N3	0.38	III	D2	No	Yes	9	18	dead
≥60	female	III	≥5cm	low	Mixed carcinoma	Diffuse	Weak-expression	No	Yes	T4	N1	0.05	III	D2	Yes	No	31	44	dead
≥60	male	II	≥5cm	low	Adenocarcinoma	Intestinal	Weak-expression	No	No	T4	N0	0	II	D2	No	No	55	67	dead
≥60	male	II	≥5cm	up	Adenocarcinoma	Mixed carcinoma	High-expression	Yes	Yes	T4	N0	0	II	D2	No	No	55	72	dead
≥60	female	I	≥5cm	middle	Adenocarcinoma	Diffuse	High-expression	No	No	T1	N0	0	I	D2	No	No	78	78	alive
≥60	male	II	≥5cm	middle	Adenocarcinoma	Intestinal	High-expression	No	No	T4	N1	0.03	III	D2	No	No	44	58	dead
≥60	male	II	<5cm	low	Adenocarcinoma	Intestinal	Weak-expression	No	No	T4	N0	0	II	D2	No	No	68	68	alive
≥60	female	III	≥5cm	low	Adenocarcinoma	Diffuse	High-expression	Yes	No	T4	N3	0.55	III	D2	No	Yes	9	15	dead
≥60	female	II	≥5cm	up	Adenocarcinoma	Diffuse	High-expression	No	Yes	T4	N1	0.03	III	D2	No	Yes	31	46	dead
≥60	male	III	<5cm	middle	Adenocarcinoma	Mixed carcinoma	High-expression	Yes	Yes	T4	N3	0.2	III	D2	Yes	No	13	20	dead
≥60	female	II	<5cm	low	Adenocarcinoma	Diffuse	High-expression	Yes	No	T2	N2	0.09	II	D2	No	No	53	70	dead
≥60	female	III	<5cm	low	Adenocarcinoma	Intestinal	Weak-expression	No	No	T4	N1	0.04	III	D2	No	No	33	45	dead
≥60	male	III	≥5cm	low	Adenocarcinoma	Intestinal	Weak-expression	No	No	T4	N1	0.08	III	D2	No	No	36	49	dead
≥60	male	II	<5cm	low	Mixed carcinoma	Diffuse	High-expression	No	No	T3	N0	0	II	D2	No	No	66	66	alive
≥60	female	III	<5cm	up	Adenocarcinoma	Diffuse	High-expression	No	No	T4	N1	0.2	III	D2	No	Yes	31	44	dead
≥60	male	II	≥5cm	middle	Adenocarcinoma	Intestinal	High-expression	Yes	No	T4	N2	0.18	III	D2	No	Yes	16	30	dead
≥60	male	II	<5cm	low	Adenocarcinoma	Diffuse	High-expression	No	No	T2	N0	0	I	D2	No	No	66	66	alive
≥60	female	II	≥5cm	middle	Adenocarcinoma	Diffuse	High-expression	No	No	T4	N0	0	II	D2	No	No	48	59	dead
≥60	female	I	<5cm	up	Adenocarcinoma	Intestinal	Weak-expression	No	No	T4	N0	0	II	D2	No	No	71	71	alive
≥60	male	III	<5cm	low	Adenocarcinoma	Mixed carcinoma	High-expression	No	No	T4	N3	0.64	III	D2	Yes	No	8	15	dead
≥60	male	III	≥5cm	low	Adenocarcinoma	Mixed carcinoma	High-expression	No	No	T4	N0	0	III	D2	No	No	36	36	delete
≥60	female	III	≥5cm	up	Adenocarcinoma	Intestinal	High-expression	No	No	T4	N3	0.8	III	D2	No	Yes	6	10	dead
≥60	male	II	≥5cm	low	Mixed carcinoma	Diffuse	High-expression	Yes	No	T4	N3	0.36	III	D2	Yes	No	8	14	dead
≥60	female	II	≥5cm	low	Adenocarcinoma	Diffuse	High-expression	No	No	T4	N0	0	II	D2	No	No	48	67	dead
≥60	male	II	<5cm	up	Adenocarcinoma	Mixed carcinoma	High-expression	Yes	No	T4	N0	0	II	D2	No	No	69	69	alive
≥60	male	II	<5cm	middle	Adenocarcinoma	Intestinal	Weak-expression	No	No	T4	N1	0.06	III	D2	No	No	40	52	dead
≥60	male	I	<5cm	middle	Adenocarcinoma	Intestinal	Weak-expression	Yes	No	T1	N0	0	I	D2	No	No	69	69	alive
≥60	female	II	≥5cm	low	Adenocarcinoma	Intestinal	Weak-expression	No	No	T4	N0	0	II	D2	No	No	81	81	alive
≥60	male	II	<5cm	middle	Adenocarcinoma	Mixed carcinoma	High-expression	Yes	No	T4	N3	0.62	III	D2	Yes	No	6	12	dead
≥60	female	II	<5cm	low	Mixed carcinoma	Diffuse	High-expression	No	No	T4	N0	0	II	D2	No	No	77	77	alive
≥60	female	III	≥5cm	low	Adenocarcinoma	Diffuse	High-expression	Yes	No	T4	N3	0.84	III	D2	No	Yes	6	11	dead
≥60	male	III	<5cm	middle	Adenocarcinoma	Diffuse	High-expression	No	No	T4	N1	0.05	III	D2	No	No	31	45	dead
≥60	male	I	<5cm	low	Adenocarcinoma	Intestinal	Weak-expression	No	No	T1	N0	0	I	D2	No	No	66	66	alive
≥60	female	II	<5cm	low	Adenocarcinoma	Intestinal	High-expression	No	No	T1	N0	0	I	D2	No	No	73	73	alive
≥60	male	III	<5cm	low	Adenocarcinoma	Intestinal	High-expression	No	No	T4	N0	0	IV	D1	No	Yes	5	7	dead
≥60	female	IV	≥5cm	middle	Adenocarcinoma	Intestinal	High-expression	Yes	Yes	T4	N3	0.68	III	D2	No	Yes	8	14	dead
≥60	male	III	≥5cm	middle	Adenocarcinoma	Intestinal	Weak-expression	No	No	T4	N3	0.37	III	D2	No	Yes	12	21	dead
≥60	female	III	≥5cm	low	Adenocarcinoma	Mixed carcinoma	Weak-expression	Yes	Yes	T4	N3	0.18	III	D2	No	Yes	12	24	dead
≥60	male	I	≥5cm	middle	Adenocarcinoma	Mixed carcinoma	High-expression	Yes	No	T2	N1	0.05	II	D2	No	No	77	77	alive
≥60	female	II	<5cm	middle	Adenocarcinoma	Intestinal	High-expression	No	No	T4	N1	0.04	III	D2	Yes	No	29	44	dead
≥60	male	III	≥5cm	middle	Adenocarcinoma	Mixed carcinoma	High-expression	Yes	Yes	T4	N3	0.36	III	D2	Yes	No	10	20	dead
≥60	male	III	≥5cm	low	Adenocarcinoma	Intestinal	Weak-expression	Yes	Yes	T4	N1	7	III	D2	No	Yes	31	44	dead
≥60	male	II	<5cm	middle	Adenocarcinoma	Mixed carcinoma	Weak-expression	Yes	No	T3	N1	0.03	II	D2	No	No	61	61	alive
≥60	male	III	≥5cm	low	Adenocarcinoma	Intestinal	High-expression	Yes	Yes	T4	N0	0	II	D2	No	No	45	59	dead
≥60	male	II	<5cm	middle	Adenocarcinoma	Mixed carcinoma	High-expression	No	No	T1	N0	0	I	D2	No	No	10	12	delete
≥60	female	III	≥5cm	low	Mixed carcinoma	Mixed carcinoma	High-expression	Yes	No	T4	N3	0.43	III	D2	No	Yes	9	18	dead
≥60	male	II	<5cm	low	Mixed carcinoma	Intestinal	Weak-expression	No	No	T1	N0	0	I	D2	No	No	63	63	alive
≥60	male	III	≥5cm	up	Mixed carcinoma	Mixed carcinoma	High-expression	Yes	Yes	T4	N3	0.38	III	D2	No	Yes	11	20	dead
≥60	male	I	<5cm	low	Adenocarcinoma	Intestinal	Weak-expression	No	No	T1	N0	0	I	D2	No	No	71	71	alive
≥60	male	III	<5cm	up	Mixed carcinoma	Intestinal	High-expression	Yes	Yes	T4	N3	0.13	III	D2	No	Yes	11	22	dead
≥60	female	II	≥5cm	low	Adenocarcinoma	Intestinal	Weak-expression	No	No	T4	N2	0.09	III	D2	No	Yes	18	27	dead
≥60	male	II	<5cm	up	Adenocarcinoma	Intestinal	High-expression	No	No	T4	N0	0	II	D2	No	No	71	71	alive
≥60	male	III	<5cm	middle	Mixed carcinoma	Diffuse	High-expression	No	No	T4	N2	0.2	III	D2	No	Yes	15	23	dead
≥60	female	III	≥5cm	middle	Mixed carcinoma	Intestinal	High-expression	No	No	T4	N2	0.13	III	D2	Yes	No	14	21	dead
≥60	male	III	≥5cm	low	Adenocarcinoma	Intestinal	Weak-expression	No	No	T4	N0	0	II	D2	No	No	71	71	alive
≥60	male	III	<5cm	middle	Adenocarcinoma	Intestinal	High-expression	No	No	T1	N0	0	I	D2	No	No	69	69	alive
≥60	male	II	≥5cm	up	Adenocarcinoma	Intestinal	Weak-expression	No	Yes	T4	N3	0.38	III	D2	No	Yes	13	22	dead
≥60	male	II	≥5cm	up	Adenocarcinoma	Intestinal	Weak-expression	No	No	T4	N2	0.15	III	D2	No	Yes	19	30	dead
≥60	male	II	≥5cm	up	Adenocarcinoma	Intestinal	Weak-expression	No	No	T4	N1	0.08	III	D2	No	No	31	44	dead
≥60	male	II	≥5cm	low	Adenocarcinoma	Intestinal	Weak-expression	No	No	T1	N0	0	I	D2	No	No	68	68	alive
≥60	male	III	≥5cm	low	Mixed carcinoma	Diffuse	Weak-expression	No	No	T4	N2	0.19	III	D2	No	Yes	24	36	dead
≥60	male	II	<5cm	up	Adenocarcinoma	Intestinal	Weak-expression	No	No	T4	N2	0.26	III	D2	No	Yes	22	35	dead
≥60	male	II	<5cm	low	Adenocarcinoma	Diffuse	High-expression	No	No	T1	N0	0	I	D2	No	No	64	64	alive
≥60	male	II	<5cm	middle	Mixed carcinoma	Diffuse	High-expression	Yes	Yes	T4	N0	0	III	D2	No	No	33	33	delete
≥60	female	IV	≥5cm	up	Mixed carcinoma	Mixed carcinoma	High-expression	No	Yes	T4	N1	0.36	III	D2	No	No	44	62	dead
≥60	male	II	<5cm	low	Adenocarcinoma	Intestinal	Weak-expression	No	No	T1	N0	0	I	D2	No	No	71	71	alive
≥60	male	III	<5cm	middle	Adenocarcinoma	Mixed carcinoma	High-expression	No	No	T2	N0	0	I	D2	No	No	64	64	alive
≥60	male	III	≥5cm	low	Mixed carcinoma	Mixed carcinoma	High-expression	Yes	No	T4	N1	0.06	III	D2	No	No	41	52	dead
≥60	male	III	≥5cm	low	Adenocarcinoma	Intestinal	Weak-expression	Yes	No	T4	N3	0.27	III	D2	No	Yes	11	19	dead
≥60	female	III	≥5cm	low	Adenocarcinoma	Intestinal	Weak-expression	No	No	T4	N2	0.15	III	D2	Yes	No	20	30	dead
≥60	female	I	<5cm	low	Adenocarcinoma	Mixed carcinoma	High-expression	Yes	No	T1	N2	0.13	II	D2	No	No	63	63	alive
≥60	male	III	<5cm	low	Adenocarcinoma	Intestinal	High-expression	Yes	Yes	T4	N2	0.13	III	D2	No	Yes	11	20	dead
≥60	male	II	<5cm	low	Mixed carcinoma	Mixed carcinoma	High-expression	No	No	T4	N0	0	II	D2	No	No	71	71	alive
≥60	male	II	≥5cm	low	Adenocarcinoma	Intestinal	High-expression	No	No	T2	N3	0.36	II	D2	No	No	44	60	dead
≥60	male	II	<5cm	low	Mixed carcinoma	Diffuse	High-expression	No	Yes	T4	N2	0.18	III	D2	Yes	No	21	34	dead
≥60	male	III	≥5cm	middle	Mixed carcinoma	Diffuse	High-expression	Yes	No	T4	N2	0.09	III	D2	No	Yes	23	35	dead
≥60	female	II	<5cm	low	Adenocarcinoma	Intestinal	Weak-expression	No	Yes	T4	N3	0.37	III	D2	No	Yes	9	17	dead
≥60	male	III	<5cm	low	Adenocarcinoma	Mixed carcinoma	High-expression	Yes	No	T4	N1	0.08	III	D2	No	Yes	31	44	dead
≥60	male	III	≥5cm	up	Adenocarcinoma	Intestinal	Weak-expression	Yes	Yes	T4	N2	0.29	III	D2	No	Yes	17	26	dead
≥60	male	II	<5cm	low	Adenocarcinoma	Mixed carcinoma	High-expression	No	Yes	T4	N1	0.03	III	D2	No	Yes	33	45	dead
≥60	male	III	<5cm	low	Adenocarcinoma	Mixed carcinoma	High-expression	Yes	No	T4	N2	0.15	III	D2	No	Yes	17	29	dead
≥60	male	III	≥5cm	low	Adenocarcinoma	Intestinal	Weak-expression	No	No	T4	N2	0.08	III	D2	Yes	No	23	40	dead
≥60	male	III	<5cm	low	Adenocarcinoma	Intestinal	High-expression	No	No	T4	N2	0.29	III	D2	No	Yes	16	28	dead
≥60	male	III	<5cm	middle	Adenocarcinoma	Intestinal	Weak-expression	No	No	T4	N2	0.16	III	D2	No	Yes	18	33	dead
≥60	female	III	≥5cm	low	Adenocarcinoma	Intestinal	High-expression	No	No	T4	N1	0.04	III	D2	No	No	33	46	dead
≥60	male	III	≥5cm	low	Adenocarcinoma	Intestinal	High-expression	Yes	No	T4	N2	0.15	III	D2	No	Yes	19	32	dead
≥60	male	III	≥5cm	up	Adenocarcinoma	Intestinal	Weak-expression	No	No	T4	N3	32	III	D2	No	Yes	10	18	dead
≥60	female	II	<5cm	low	Adenocarcinoma	Intestinal	Weak-expression	No	No	T2	N0	0	I	D2	No	No	66	66	alive
≥60	male	III	<5cm	low	Mixed carcinoma	Mixed carcinoma	High-expression	No	No	T4	N3	0.34	III	D2	No	Yes	10	17	dead
≥60	male	III	≥5cm	up	Adenocarcinoma	Diffuse	High-expression	Yes	Yes	T4	N2	0.24	III	D2	No	Yes	16	27	dead
≥60	male	III	≥5cm	up	Adenocarcinoma	Intestinal	Weak-expression	No	No	T4	N0	0	II	D2	No	No	60	60	alive
≥60	male	II	<5cm	low	Adenocarcinoma	Intestinal	Weak-expression	No	No	T4	N0	0	II	D2	No	No	64	64	alive
≥60	male	II	<5cm	low	Adenocarcinoma	Intestinal	Weak-expression	No	No	T3	N1	0.06	II	D2	No	No	68	68	alive
≥60	male	III	≥5cm	low	Adenocarcinoma	Intestinal	High-expression	Yes	No	T4	N3	0.45	III	D2	No	Yes	9	14	dead
≥60	female	II	<5cm	low	Adenocarcinoma	Intestinal	Weak-expression	Yes	No	T1	N0	0	I	D2	No	No	66	66	alive
≥60	male	II	<5cm	low	Adenocarcinoma	Diffuse	High-expression	Yes	No	T4	N1	0.06	III	D2	No	Yes	31	44	dead
≥60	female	III	<5cm	up	Adenocarcinoma	Intestinal	Weak-expression	No	No	T1	N0	0	I	D2	No	No	63	63	alive
≥60	male	III	<5cm	up	Adenocarcinoma	Mixed carcinoma	High-expression	No	No	T4	N3	0.48	III	D2	No	Yes	8	14	dead
≥60	male	II	<5cm	low	Adenocarcinoma	Intestinal	Weak-expression	No	Yes	T4	N0	0	II	D2	No	No	62	62	alive
≥60	male	II	<5cm	up	Adenocarcinoma	Diffuse	High-expression	No	No	T4	N1	0.18	III	D2	Yes	No	29	38	dead
≥60	male	III	<5cm	up	Adenocarcinoma	Intestinal	Weak-expression	Yes	Yes	T4	N0	0	II	D2	No	No	61	61	alive
≥60	female	II	<5cm	low	Adenocarcinoma	Intestinal	Weak-expression	No	Yes	T4	N0	0	II	D2	No	No	62	62	alive
≥60	female	III	<5cm	middle	Adenocarcinoma	Diffuse	High-expression	No	No	T1	N0	0	I	D2	No	No	65	65	alive
≥60	male	II	<5cm	low	Adenocarcinoma	Intestinal	Weak-expression	Yes	Yes	T4	N1	0.1	III	D2	Yes	No	29	41	dead
≥60	male	III	<5cm	up	Adenocarcinoma	Intestinal	Weak-expression	No	No	T4	N3	0.38	III	D2	Yes	No	8	16	dead
≥60	female	III	≥5cm	low	Mixed carcinoma	Diffuse	Weak-expression	No	Yes	T4	N1	0.05	III	D2	No	No	31	47	dead
≥60	male	II	≥5cm	low	Adenocarcinoma	Intestinal	Weak-expression	No	No	T4	N0	0	II	D2	No	No	65	65	alive
≥60	male	II	≥5cm	up	Adenocarcinoma	Mixed carcinoma	High-expression	Yes	Yes	T4	N0	0	II	D2	No	No	64	64	alive
≥60	female	I	≥5cm	middle	Adenocarcinoma	Diffuse	High-expression	No	No	T1	N0	0	I	D2	No	No	62	62	alive
≥60	male	II	≥5cm	middle	Adenocarcinoma	Intestinal	High-expression	No	No	T4	N1	0.03	III	D2	No	No	33	47	dead
≥60	male	II	<5cm	low	Adenocarcinoma	Intestinal	Weak-expression	No	No	T4	N0	0	II	D2	No	No	65	65	alive
≥60	female	III	≥5cm	low	Adenocarcinoma	Diffuse	High-expression	Yes	No	T4	N3	0.55	III	D2	No	Yes	8	17	dead
≥60	female	II	≥5cm	up	Adenocarcinoma	Diffuse	High-expression	No	Yes	T4	N1	0.03	III	D2	No	No	33	46	dead
≥60	male	III	<5cm	middle	Adenocarcinoma	Mixed carcinoma	High-expression	Yes	Yes	T4	N3	0.2	III	D2	No	Yes	9	16	dead
≥60	female	II	<5cm	low	Adenocarcinoma	Diffuse	High-expression	Yes	No	T2	N2	0.09	II	D2	No	No	61	61	alive
≥60	female	III	<5cm	low	Adenocarcinoma	Intestinal	Weak-expression	No	No	T4	N1	0.04	III	D2	No	No	33	45	dead
≥60	male	III	≥5cm	low	Adenocarcinoma	Intestinal	Weak-expression	No	No	T4	N1	0.08	III	D2	Yes	No	29	40	dead
≥60	male	II	<5cm	low	Mixed carcinoma	Diffuse	High-expression	No	No	T3	N0	0	II	D2	No	No	61	61	alive
≥60	female	III	<5cm	up	Adenocarcinoma	Diffuse	High-expression	No	No	T4	N1	0.2	III	D2	Yes	No	29	40	dead
≥60	male	II	≥5cm	middle	Adenocarcinoma	Intestinal	High-expression	Yes	No	T4	N2	0.18	III	D2	No	Yes	19	28	dead
≥60	male	II	<5cm	low	Adenocarcinoma	Diffuse	High-expression	No	No	T2	N0	0	I	D2	No	No	20	20	delete
≥60	female	II	≥5cm	middle	Adenocarcinoma	Diffuse	High-expression	No	No	T4	N0	0	II	D2	No	No	63	63	alive
≥60	female	I	<5cm	up	Adenocarcinoma	Intestinal	Weak-expression	No	No	T4	N0	0	II	D2	No	No	61	61	alive
≥60	male	III	<5cm	low	Adenocarcinoma	Mixed carcinoma	High-expression	No	No	T4	N3	0.64	III	D2	No	Yes	7	12	dead
≥60	male	III	≥5cm	low	Adenocarcinoma	Mixed carcinoma	High-expression	No	No	T4	N0	0	III	D2	No	Yes	19	31	dead
≥60	female	III	≥5cm	up	Adenocarcinoma	Intestinal	High-expression	No	No	T4	N3	0.8	III	D2	Yes	No	6	10	dead
≥60	male	II	≥5cm	low	Mixed carcinoma	Diffuse	High-expression	Yes	No	T4	N3	0.36	III	D2	No	Yes	9	19	dead
≥60	female	II	≥5cm	low	Adenocarcinoma	Diffuse	High-expression	No	No	T4	N0	0	II	D2	No	No	65	65	alive
≥60	male	II	<5cm	up	Adenocarcinoma	Mixed carcinoma	High-expression	Yes	No	T4	N0	0	II	D2	No	No	71	71	alive
≥60	male	II	<5cm	middle	Adenocarcinoma	Intestinal	Weak-expression	No	No	T4	N1	0.06	III	D2	Yes	No	29	40	dead
≥60	male	I	<5cm	middle	Adenocarcinoma	Intestinal	Weak-expression	Yes	No	T1	N0	0	I	D2	No	No	61	61	alive
≥60	female	II	≥5cm	low	Adenocarcinoma	Intestinal	Weak-expression	No	No	T4	N0	0	II	D2	No	No	62	62	alive
≥60	male	II	<5cm	middle	Adenocarcinoma	Mixed carcinoma	High-expression	Yes	No	T4	N3	0.62	III	D2	No	Yes	8	13	dead
≥60	female	II	<5cm	low	Mixed carcinoma	Diffuse	High-expression	No	No	T4	N0	0	II	D2	No	Yes	15	23	dead
≥60	female	III	≥5cm	low	Adenocarcinoma	Diffuse	High-expression	Yes	No	T4	N3	0.84	III	D2	No	Yes	6	12	dead
≥60	male	III	<5cm	middle	Adenocarcinoma	Diffuse	High-expression	No	No	T4	N1	0.05	III	D2	Yes	No	29	41	dead
≥60	male	I	<5cm	low	Adenocarcinoma	Intestinal	Weak-expression	No	No	T1	N0	0	I	D2	No	No	71	71	alive
≥60	female	II	<5cm	low	Adenocarcinoma	Intestinal	High-expression	No	No	T1	N0	0	I	D2	No	No	61	61	alive
≥60	male	III	<5cm	low	Adenocarcinoma	Intestinal	High-expression	No	No	T4	N0	0	IV	D2	Yes	No	7	11	dead
≥60	female	IV	≥5cm	middle	Adenocarcinoma	Intestinal	High-expression	Yes	Yes	T4	N3	0.68	III	D2	No	Yes	7	15	dead
≥60	male	III	≥5cm	middle	Adenocarcinoma	Intestinal	Weak-expression	No	No	T4	N3	0.37	III	D2	No	Yes	9	18	dead
≥60	female	III	≥5cm	low	Adenocarcinoma	Mixed carcinoma	Weak-expression	Yes	Yes	T4	N3	0.18	III	D2	Yes	No	10	18	dead
≥60	male	I	≥5cm	middle	Adenocarcinoma	Mixed carcinoma	High-expression	Yes	No	T2	N1	0.05	II	D2	No	No	61	61	alive
≥60	female	II	<5cm	middle	Adenocarcinoma	Intestinal	High-expression	No	No	T4	N1	0.04	III	D2	Yes	No	29	41	dead
≥60	male	III	≥5cm	middle	Adenocarcinoma	Mixed carcinoma	High-expression	Yes	Yes	T4	N3	0.36	III	D2	Yes	No	8	15	dead
≥60	male	III	≥5cm	low	Adenocarcinoma	Intestinal	Weak-expression	Yes	Yes	T4	N1	7	III	D2	Yes	No	30	44	dead
≥60	male	II	<5cm	middle	Adenocarcinoma	Mixed carcinoma	Weak-expression	Yes	No	T3	N1	0.03	II	D2	No	No	66	66	alive
≥60	male	III	≥5cm	low	Adenocarcinoma	Intestinal	High-expression	Yes	Yes	T4	N0	0	II	D2	No	No	61	61	alive
≥60	male	II	<5cm	middle	Adenocarcinoma	Mixed carcinoma	High-expression	No	No	T1	N0	0	I	D2	No	No	64	64	alive
≥60	female	III	≥5cm	low	Mixed carcinoma	Mixed carcinoma	High-expression	Yes	No	T4	N3	0.43	III	D2	Yes	No	10	17	dead
≥60	male	II	<5cm	low	Mixed carcinoma	Intestinal	Weak-expression	No	No	T1	N0	0	I	D2	No	No	67	67	alive
≥60	male	III	≥5cm	up	Mixed carcinoma	Mixed carcinoma	High-expression	Yes	Yes	T4	N3	0.38	III	D2	No	Yes	10	18	dead
≥60	male	I	<5cm	low	Adenocarcinoma	Intestinal	Weak-expression	No	No	T1	N0	0	I	D2	No	No	64	64	alive
≥60	male	III	<5cm	up	Mixed carcinoma	Intestinal	High-expression	Yes	Yes	T4	N3	0.13	III	D2	No	Yes	12	21	dead
≥60	female	II	≥5cm	low	Adenocarcinoma	Intestinal	Weak-expression	No	No	T4	N2	0.09	III	D2	No	Yes	18	30	dead
≥60	male	II	<5cm	up	Adenocarcinoma	Intestinal	High-expression	No	No	T4	N0	0	II	D2	No	No	65	65	alive
≥60	male	III	<5cm	middle	Mixed carcinoma	Diffuse	High-expression	No	No	T4	N2	0.2	III	D2	Yes	No	27	37	dead
≥60	female	III	≥5cm	middle	Mixed carcinoma	Intestinal	High-expression	No	No	T4	N2	0.13	III	D2	No	Yes	15	25	dead
≥60	male	III	≥5cm	low	Adenocarcinoma	Intestinal	Weak-expression	No	No	T4	N0	0	II	D2	No	No	62	62	alive
≥60	male	III	<5cm	middle	Adenocarcinoma	Intestinal	High-expression	No	No	T1	N0	0	I	D2	No	No	71	71	alive
≥60	male	II	<5cm	middle	Adenocarcinoma	Mixed carcinoma	Weak-expression	Yes	No	T3	N1	0.03	II	D2	No	No	61	61	alive
≥60	male	III	≥5cm	low	Adenocarcinoma	Intestinal	High-expression	Yes	Yes	T4	N0	0	II	D2	No	No	64	64	alive
≥60	male	II	<5cm	middle	Adenocarcinoma	Mixed carcinoma	High-expression	No	No	T1	N0	0	I	D2	No	No	70	70	alive
≥60	female	III	≥5cm	low	Mixed carcinoma	Mixed carcinoma	High-expression	Yes	No	T4	N3	0.43	III	D2	Yes	No	8	14	dead
≥60	male	II	<5cm	low	Mixed carcinoma	Intestinal	Weak-expression	No	No	T1	N0	0	I	D2	No	No	61	61	alive
≥60	male	III	≥5cm	up	Mixed carcinoma	Mixed carcinoma	High-expression	Yes	Yes	T4	N3	0.38	III	D2	No	Yes	7	16	dead
≥60	male	I	<5cm	low	Adenocarcinoma	Intestinal	Weak-expression	No	No	T1	N0	0	I	D2	No	No	70	70	alive
≥60	male	III	<5cm	up	Mixed carcinoma	Intestinal	High-expression	Yes	Yes	T4	N3	0.13	III	D2	No	Yes	9	17	dead
≥60	female	II	≥5cm	low	Adenocarcinoma	Intestinal	Weak-expression	No	No	T4	N2	0.09	III	D2	No	Yes	15	26	dead
≥60	male	II	<5cm	up	Adenocarcinoma	Intestinal	High-expression	No	No	T4	N0	0	II	D2	No	No	65	65	alive
≥60	male	III	<5cm	middle	Mixed carcinoma	Diffuse	High-expression	No	No	T4	N2	0.2	III	D2	No	Yes	25	34	dead
≥60	female	III	≥5cm	middle	Mixed carcinoma	Intestinal	High-expression	No	No	T4	N2	0.13	III	D2	No	Yes	19	31	dead
≥60	male	III	≥5cm	low	Adenocarcinoma	Intestinal	Weak-expression	No	No	T4	N0	0	II	D2	No	No	70	70	alive
≥60	male	III	<5cm	middle	Adenocarcinoma	Intestinal	High-expression	No	No	T1	N0	0	I	D2	No	No	68	68	alive
≥60	male	II	≥5cm	up	Adenocarcinoma	Intestinal	Weak-expression	No	Yes	T4	N3	0.38	III	D2	Yes	No	9	17	dead
≥60	male	II	≥5cm	up	Adenocarcinoma	Intestinal	Weak-expression	No	No	T4	N2	0.15	III	D2	No	Yes	18	29	dead
≥60	male	II	≥5cm	up	Adenocarcinoma	Intestinal	Weak-expression	No	No	T4	N1	0.08	III	D2	Yes	No	29	39	dead
≥60	male	II	≥5cm	low	Adenocarcinoma	Intestinal	Weak-expression	No	No	T1	N0	0	I	D2	No	No	66	66	alive
≥60	male	III	≥5cm	low	Mixed carcinoma	Diffuse	Weak-expression	No	No	T4	N2	0.19	III	D2	No	Yes	19	32	dead
≥60	male	II	<5cm	up	Adenocarcinoma	Intestinal	Weak-expression	No	No	T4	N2	0.26	III	D2	No	Yes	18	30	dead
≥60	male	II	<5cm	low	Adenocarcinoma	Diffuse	High-expression	No	No	T1	N0	0	I	D2	No	No	66	66	alive
<60	male	III	<5cm	up	Mixed carcinoma	Diffuse	High-expression	No	Yes	T4	N3	0.79	III	D2	No	Yes	8	14	dead
<60	female	III	≥5cm	low	Adenocarcinoma	Diffuse	High-expression	No	No	T4	N3	0.5	III	D2	No	Yes	9	13	dead
<60	male	III	<5cm	low	Adenocarcinoma	Intestinal	High-expression	No	Yes	T4	N0	0	II	D2	No	No	48	65	dead
<60	male	III	≥5cm	low	Adenocarcinoma	Intestinal	Weak-expression	No	No	T4	N3	0.32	III	D2	No	Yes	14	20	dead
<60	male	II	≥5cm	middle	Adenocarcinoma	Intestinal	Weak-expression	Yes	Yes	T4	N3	0.53	III	D2	No	Yes	10	17	dead
<60	male	II	≥5cm	low	Adenocarcinoma	Intestinal	Weak-expression	No	No	T1	N0	0	I	D2	No	No	75	75	alive
<60	male	III	≥5cm	middle	Adenocarcinoma	Mixed carcinoma	High-expression	Yes	No	T4	N2	0.38	III	D2	No	Yes	19	29	dead
<60	male	II	<5cm	low	Adenocarcinoma	Intestinal	Weak-expression	No	No	T4	N0	0	II	D2	No	No	53	67	dead
<60	female	II	<5cm	low	Adenocarcinoma	Diffuse	High-expression	No	No	T1	N0	0	I	D2	No	No	69	69	alive
<60	female	I	<5cm	up	Adenocarcinoma	Diffuse	High-expression	Yes	No	T1	N2	0.22	II	D2	No	No	78	78	alive
<60	male	II	≥5cm	low	Adenocarcinoma	Mixed carcinoma	High-expression	Yes	Yes	T4	N3	0.39	III	D2	No	Yes	15	26	dead
<60	male	II	≥5cm	low	Mixed carcinoma	Diffuse	High-expression	No	Yes	T4	N2	0.1	III	D2	No	Yes	25	37	dead
<60	male	II	≥5cm	low	Mixed carcinoma	Diffuse	High-expression	No	No	T4	N1	0.03	III	D2	No	No	31	44	dead
<60	male	II	<5cm	low	Mixed carcinoma	Diffuse	High-expression	No	Yes	T4	N0	0	II	D2	No	No	50	65	dead
<60	male	III	≥5cm	low	Adenocarcinoma	Intestinal	Weak-expression	No	Yes	T4	N2	0.25	III	D2	No	Yes	16	25	dead
<60	male	III	≥5cm	up	Adenocarcinoma	Intestinal	High-expression	No	Yes	T4	N3	0.28	III	D2	No	Yes	11	19	dead
<60	male	III	<5cm	up	Mixed carcinoma	Diffuse	High-expression	No	No	T4	N0	0	II	D2	No	No	52	66	dead
<60	male	III	<5cm	up	Adenocarcinoma	Intestinal	High-expression	No	Yes	T4	N0	0	II	D2	No	No	73	73	alive
<60	male	III	≥5cm	low	Adenocarcinoma	Mixed carcinoma	High-expression	No	No	T4	N0	0	II	D2	No	No	69	69	alive
<60	male	III	≥5cm	low	Mixed carcinoma	Diffuse	High-expression	No	Yes	T4	N2	0.13	III	D2	No	Yes	18	25	dead
<60	male	III	≥5cm	up	Adenocarcinoma	Intestinal	Weak-expression	No	No	T4	N0	0	II	D2	No	No	69	69	alive
<60	male	II	<5cm	low	Mixed carcinoma	Mixed carcinoma	High-expression	Yes	No	T3	N3	0.38	III	D2	No	Yes	17	25	dead
<60	male	III	<5cm	middle	Adenocarcinoma	Mixed carcinoma	Weak-expression	No	Yes	T4	N1	0.03	III	D2	No	No	34	45	dead
<60	male	III	<5cm	middle	Adenocarcinoma	Intestinal	High-expression	No	No	T4	N1	0.03	III	D2	No	Yes	32	46	dead
<60	female	III	≥5cm	middle	Mixed carcinoma	Diffuse	High-expression	No	Yes	T4	N0	0	II	D2	No	No	83	83	alive
<60	male	II	<5cm	middle	Mixed carcinoma	Diffuse	High-expression	No	No	T3	N0	0	II	D2	No	No	91	91	alive
<60	male	II	<5cm	middle	Mixed carcinoma	Diffuse	High-expression	No	Yes	T4	N1	0.03	III	D2	No	Yes	31	45	dead
<60	male	III	<5cm	up	Adenocarcinoma	Intestinal	High-expression	Yes	No	T4	N2	0.14	III	D2	Yes	No	15	26	dead
<60	male	I	<5cm	low	Adenocarcinoma	Intestinal	Weak-expression	No	No	T1	N0	0	I	D2	No	No	90	90	alive
<60	female	III	<5cm	middle	Adenocarcinoma	Diffuse	High-expression	No	No	T1	N0	0	I	D2	No	No	67	67	alive
<60	male	III	≥5cm	up	Adenocarcinoma	Intestinal	High-expression	No	Yes	T4	N2	0.38	III	D2	No	Yes	17	28	dead
<60	male	III	<5cm	low	Adenocarcinoma	Mixed carcinoma	High-expression	No	No	T4	N0	0	II	D2	No	No	68	68	alive
<60	male	II	<5cm	middle	Adenocarcinoma	Diffuse	High-expression	No	Yes	T4	N3	0.5	III	D2	No	Yes	10	18	dead
<60	male	II	<5cm	low	Adenocarcinoma	Intestinal	High-expression	No	No	T2	N0	0	I	D2	No	No	63	63	alive
<60	male	II	<5cm	up	Adenocarcinoma	Mixed carcinoma	High-expression	No	No	T4	N1	0.05	III	D2	No	No	33	46	dead
<60	male	III	≥5cm	low	Adenocarcinoma	Intestinal	High-expression	Yes	Yes	T4	N2	0.75	III	D2	Yes	No	15	22	dead
<60	male	III	<5cm	low	Adenocarcinoma	Diffuse	High-expression	No	Yes	T4	N0	0	II	D2	No	No	63	63	alive
<60	male	II	≥5cm	up	Adenocarcinoma	Intestinal	Weak-expression	No	No	T4	N1	0.05	III	D2	No	No	34	48	dead
<60	male	III	<5cm	middle	Adenocarcinoma	Intestinal	High-expression	No	No	T4	N1	0.02	III	D2	No	No	33	45	dead
<60	female	II	<5cm	middle	Mixed carcinoma	Diffuse	High-expression	No	No	T1	N0	0	I	D2	No	No	69	69	alive
<60	male	II	<5cm	low	Mixed carcinoma	Diffuse	High-expression	No	No	T1	N0	0	I	D2	No	No	78	78	alive
<60	male	II	<5cm	low	Adenocarcinoma	Diffuse	High-expression	Yes	No	T3	N0	0	II	D2	No	No	63	63	alive
<60	female	III	<5cm	middle	Mixed carcinoma	Diffuse	High-expression	No	No	T4	N0	0	II	D2	No	No	80	80	alive
<60	female	III	<5cm	middle	Adenocarcinoma	Mixed carcinoma	High-expression	Yes	No	T4	N1	0.05	III	D2	No	No	34	46	dead
<60	male	II	<5cm	middle	Adenocarcinoma	Intestinal	Weak-expression	No	No	T1	N0	0	I	D2	No	No	77	77	alive
<60	male	III	<5cm	low	Adenocarcinoma	Diffuse	High-expression	No	No	T4	N3	0.33	III	D2	No	Yes	12	18	dead
<60	male	IV	≥5cm	middle	Adenocarcinoma	Diffuse	High-expression	No	No	T4	N3	0.67	III	D2	No	Yes	7	14	dead
<60	male	II	≥5cm	up	Adenocarcinoma	Diffuse	High-expression	No	No	T1	N0	0	I	D2	No	No	77	77	alive
<60	female	II	<5cm	low	Adenocarcinoma	Intestinal	Weak-expression	No	No	T1	N0	0	I	D2	No	No	8	8	delete
<60	male	III	<5cm	low	Adenocarcinoma	Mixed carcinoma	High-expression	Yes	No	T4	N3	0.46	III	D2	No	Yes	9	16	dead
<60	male	III	<5cm	low	Adenocarcinoma	Mixed carcinoma	High-expression	No	No	T4	N3	0.23	III	D2	No	Yes	12	19	dead
<60	female	III	<5cm	low	Adenocarcinoma	Intestinal	High-expression	Yes	Yes	T4	N3	0.55	III	D2	No	Yes	9	15	dead
<60	female	III	<5cm	middle	Adenocarcinoma	Intestinal	High-expression	No	No	T1	N0	0	I	D2	No	No	81	81	alive
<60	female	I	<5cm	middle	Adenocarcinoma	Intestinal	Weak-expression	No	No	T1	N0	0	I	D2	No	No	76	76	alive
<60	male	III	≥5cm	low	Adenocarcinoma	Intestinal	High-expression	Yes	No	T4	N0	0	II	D2	No	No	68	68	alive
<60	male	III	≥5cm	up	Mixed carcinoma	Diffuse	High-expression	No	No	T4	N1	0.03	III	D2	No	No	38	50	dead
<60	male	I	<5cm	middle	Mixed carcinoma	Mixed carcinoma	High-expression	Yes	No	T1	N0	0	I	D2	No	No	67	67	alive
<60	male	II	≥5cm	middle	Adenocarcinoma	Mixed carcinoma	High-expression	No	No	T2	N0	0	I	D2	No	No	68	68	alive
<60	male	III	<5cm	low	Adenocarcinoma	Mixed carcinoma	High-expression	No	No	T4	N2	0.11	III	D2	Yes	No	18	32	dead
<60	male	II	≥5cm	up	Mixed carcinoma	Mixed carcinoma	High-expression	No	No	T4	N3	0.42	III	D2	No	Yes	9	15	dead
<60	female	II	≥5cm	low	Mixed carcinoma	Mixed carcinoma	High-expression	No	No	T2	N0	0	I	D2	No	No	71	71	alive
<60	female	III	<5cm	middle	Adenocarcinoma	Diffuse	High-expression	No	No	T2	N0	0	I	D2	No	No	69	69	alive
<60	female	II	≥5cm	middle	Mixed carcinoma	Diffuse	High-expression	Yes	Yes	T4	N3	0.27	III	D2	No	Yes	11	20	dead
<60	male	I	≥5cm	middle	Adenocarcinoma	Diffuse	High-expression	Yes	No	T1	N2	0.09	II	D2	No	No	80	80	alive
<60	male	III	≥5cm	low	Adenocarcinoma	Intestinal	High-expression	Yes	Yes	T4	N2	0.09	III	D2	Yes	No	13	21	dead
<60	male	II	≥5cm	up	Adenocarcinoma	Intestinal	High-expression	No	No	T4	N2	0.06	III	D2	No	Yes	18	30	dead
<60	male	I	<5cm	low	Adenocarcinoma	Intestinal	Weak-expression	No	No	T2	N0	0	I	D2	No	No	7	7	delete
<60	female	II	<5cm	middle	Adenocarcinoma	Intestinal	High-expression	No	No	T4	N3	0.45	III	D2	No	Yes	9	15	dead
<60	female	III	<5cm	up	Mixed carcinoma	Diffuse	High-expression	Yes	No	T4	N3	0.55	III	D2	No	Yes	8	14	alive
<60	male	II	<5cm	low	Adenocarcinoma	Mixed carcinoma	High-expression	No	No	T1	N0	0	I	D2	No	No	71	71	alive
<60	male	II	≥5cm	low	Adenocarcinoma	Mixed carcinoma	High-expression	No	No	T4	N2	0.12	III	D2	No	Yes	18	30	dead
<60	female	II	<5cm	low	Mixed carcinoma	Mixed carcinoma	High-expression	No	No	T1	N0	0	I	D2	No	No	68	68	alive
<60	female	II	≥5cm	middle	Mixed carcinoma	Mixed carcinoma	High-expression	Yes	No	T2	N2	0.15	II	D2	No	No	33	47	dead
<60	male	II	<5cm	low	Adenocarcinoma	Intestinal	Weak-expression	No	No	T1	N0	0	I	D2	No	No	12	12	delete
<60	female	II	<5cm	up	Adenocarcinoma	Diffuse	High-expression	No	No	T4	N0	0	II	D2	No	No	67	67	alive
<60	male	II	<5cm	low	Adenocarcinoma	Intestinal	Weak-expression	No	No	T1	N1	0.04	I	D2	No	No	66	66	alive
<60	female	III	<5cm	low	Mixed carcinoma	Diffuse	High-expression	No	Yes	T4	N0	0	II	D2	No	No	66	66	alive
<60	male	II	<5cm	middle	Adenocarcinoma	Mixed carcinoma	High-expression	No	No	T1	N0	0	I	D2	No	No	81	81	alive
<60	male	III	≥5cm	middle	Adenocarcinoma	Diffuse	High-expression	Yes	No	T4	N0	0	III	D2	No	No	38	50	dead
<60	female	III	≥5cm	middle	Mixed carcinoma	Mixed carcinoma	High-expression	Yes	Yes	T4	N2	0.36	IV	D1	No	Yes	5	10	dead
<60	female	II	≥5cm	middle	Mixed carcinoma	Diffuse	High-expression	No	No	T4	N3	0.1	III	D2	Yes	No	10	17	dead
<60	female	I	<5cm	middle	Adenocarcinoma	Intestinal	Weak-expression	No	No	T1	N0	0	I	D2	No	No	65	65	alive
<60	male	II	<5cm	low	Absolute signet ring cell carcinoma	Diffuse	Weak-expression	No	No	T3	N0	0	II	D2	No	No	63	63	alive
<60	male	II	<5cm	low	Mixed carcinoma	Diffuse	High-expression	No	No	T1	N0	0	I	D2	No	No	69	69	alive
<60	male	III	<5cm	low	Adenocarcinoma	Mixed carcinoma	High-expression	Yes	No	T4	N3	0.33	III	D2	No	Yes	10	21	dead
<60	female	III	<5cm	up	Mixed carcinoma	Diffuse	High-expression	No	No	T4	N2	0.09	III	D2	Yes	No	17	27	dead
<60	male	III	≥5cm	middle	Adenocarcinoma	Intestinal	High-expression	Yes	Yes	T4	N3	0.76	III	D2	No	Yes	5	8	dead
<60	female	I	<5cm	middle	Mixed carcinoma	Intestinal	Weak-expression	No	No	T1	N0	0	I	D2	No	No	75	75	alive
<60	male	III	<5cm	up	Mixed carcinoma	Diffuse	High-expression	No	Yes	T4	N3	0.79	III	D2	No	Yes	9	18	dead
<60	female	III	≥5cm	low	Adenocarcinoma	Diffuse	High-expression	No	No	T4	N3	0.5	III	D2	No	Yes	12	20	dead
<60	male	III	<5cm	low	Adenocarcinoma	Intestinal	High-expression	No	Yes	T4	N0	0	II	D2	No	No	64	64	alive
<60	male	III	≥5cm	low	Adenocarcinoma	Intestinal	Weak-expression	No	No	T4	N3	0.32	III	D2	No	Yes	11	20	dead
<60	male	II	≥5cm	middle	Adenocarcinoma	Intestinal	Weak-expression	Yes	Yes	T4	N3	0.53	III	D2	No	Yes	9	15	dead
<60	male	II	≥5cm	low	Adenocarcinoma	Intestinal	Weak-expression	No	No	T1	N0	0	I	D2	No	No	71	71	alive
<60	male	III	≥5cm	middle	Adenocarcinoma	Mixed carcinoma	High-expression	Yes	No	T4	N2	0.38	III	D2	No	Yes	18	27	dead
<60	male	II	<5cm	low	Adenocarcinoma	Intestinal	Weak-expression	No	No	T4	N0	0	II	D2	No	No	66	66	alive
<60	female	II	<5cm	low	Adenocarcinoma	Diffuse	High-expression	No	No	T1	N0	0	I	D2	No	No	70	70	alive
<60	female	I	<5cm	up	Adenocarcinoma	Diffuse	High-expression	Yes	No	T1	N2	0.22	II	D2	No	No	61	61	alive
<60	male	II	≥5cm	low	Adenocarcinoma	Mixed carcinoma	High-expression	Yes	Yes	T4	N3	0.39	III	D2	No	Yes	11	19	dead
<60	male	II	≥5cm	low	Mixed carcinoma	Diffuse	High-expression	No	Yes	T4	N2	0.1	III	D2	No	Yes	19	30	dead
<60	male	II	≥5cm	low	Mixed carcinoma	Diffuse	High-expression	No	No	T4	N1	0.03	III	D2	No	Yes	31	45	dead
<60	male	II	<5cm	low	Mixed carcinoma	Diffuse	High-expression	No	Yes	T4	N0	0	II	D2	No	No	65	65	alive
<60	male	III	≥5cm	low	Adenocarcinoma	Intestinal	Weak-expression	No	Yes	T4	N2	0.25	III	D2	No	Yes	21	33	dead
<60	male	III	≥5cm	up	Adenocarcinoma	Intestinal	High-expression	No	Yes	T4	N3	0.28	III	D2	No	Yes	12	20	dead
<60	male	III	<5cm	up	Mixed carcinoma	Diffuse	High-expression	No	No	T4	N0	0	II	D2	No	No	67	67	alive
<60	male	III	<5cm	up	Adenocarcinoma	Intestinal	High-expression	No	Yes	T4	N0	0	II	D2	No	No	66	66	alive
<60	male	III	≥5cm	low	Adenocarcinoma	Mixed carcinoma	High-expression	No	No	T4	N0	0	II	D2	No	No	21	21	delete
<60	male	III	≥5cm	low	Mixed carcinoma	Diffuse	High-expression	No	Yes	T4	N2	0.13	III	D2	No	Yes	18	30	dead
<60	male	III	≥5cm	up	Adenocarcinoma	Intestinal	Weak-expression	No	No	T4	N0	0	II	D2	No	No	66	66	alive
<60	male	II	<5cm	low	Mixed carcinoma	Mixed carcinoma	High-expression	Yes	No	T3	N3	0.38	III	D2	Yes	No	18	31	dead
<60	male	III	<5cm	middle	Adenocarcinoma	Mixed carcinoma	Weak-expression	No	Yes	T4	N1	0.03	III	D2	No	No	33	46	dead
<60	male	III	<5cm	middle	Adenocarcinoma	Intestinal	High-expression	No	No	T4	N1	0.03	III	D2	Yes	No	31	44	dead
<60	female	III	≥5cm	middle	Mixed carcinoma	Diffuse	High-expression	No	Yes	T4	N0	0	II	D2	No	No	64	64	alive
<60	male	II	<5cm	middle	Mixed carcinoma	Diffuse	High-expression	No	No	T3	N0	0	II	D2	No	No	67	67	alive
<60	male	II	<5cm	middle	Mixed carcinoma	Diffuse	High-expression	No	Yes	T4	N1	0.03	III	D2	Yes	No	30	41	dead
<60	male	III	<5cm	up	Adenocarcinoma	Intestinal	High-expression	Yes	No	T4	N2	0.14	III	D2	No	Yes	18	29	dead
<60	male	I	<5cm	low	Adenocarcinoma	Intestinal	Weak-expression	No	No	T1	N0	0	I	D2	No	No	25	25	delete
<60	female	III	<5cm	middle	Adenocarcinoma	Diffuse	High-expression	No	No	T1	N0	0	I	D2	No	No	68	68	alive
<60	male	III	≥5cm	up	Adenocarcinoma	Intestinal	High-expression	No	Yes	T4	N2	0.38	III	D2	No	Yes	15	26	dead
<60	male	III	<5cm	low	Adenocarcinoma	Mixed carcinoma	High-expression	No	No	T4	N0	0	II	D2	No	No	62	62	alive
<60	male	II	<5cm	middle	Adenocarcinoma	Diffuse	High-expression	No	Yes	T4	N3	0.5	III	D2	No	Yes	9	15	dead
<60	male	II	<5cm	low	Adenocarcinoma	Intestinal	High-expression	No	No	T2	N0	0	I	D2	No	No	71	71	alive
<60	male	II	<5cm	up	Adenocarcinoma	Mixed carcinoma	High-expression	No	No	T4	N1	0.05	III	D2	No	Yes	31	47	dead
<60	male	III	≥5cm	low	Adenocarcinoma	Intestinal	High-expression	Yes	Yes	T4	N2	0.75	III	D2	No	Yes	19	28	dead
<60	male	III	<5cm	low	Adenocarcinoma	Diffuse	High-expression	No	Yes	T4	N0	0	II	D2	No	No	63	63	alive
<60	male	II	≥5cm	up	Adenocarcinoma	Intestinal	Weak-expression	No	No	T4	N1	0.05	III	D2	Yes	No	29	41	dead
<60	male	III	<5cm	middle	Adenocarcinoma	Intestinal	High-expression	No	No	T4	N1	0.02	III	D2	No	No	35	49	dead
<60	female	II	<5cm	middle	Mixed carcinoma	Diffuse	High-expression	No	No	T1	N0	0	I	D2	No	No	65	65	alive
<60	male	II	<5cm	low	Mixed carcinoma	Diffuse	High-expression	No	No	T1	N0	0	I	D2	No	No	63	63	alive
<60	male	II	<5cm	low	Adenocarcinoma	Diffuse	High-expression	Yes	No	T3	N0	0	II	D2	No	No	63	63	alive
<60	female	III	<5cm	middle	Mixed carcinoma	Diffuse	High-expression	No	No	T4	N0	0	II	D2	No	No	62	62	alive
<60	female	III	<5cm	middle	Adenocarcinoma	Mixed carcinoma	High-expression	Yes	No	T4	N1	0.05	III	D2	No	No	33	47	dead
<60	male	II	<5cm	middle	Adenocarcinoma	Intestinal	Weak-expression	No	No	T1	N0	0	I	D2	No	No	67	67	alive
<60	male	III	<5cm	low	Adenocarcinoma	Diffuse	High-expression	No	No	T4	N3	0.33	III	D2	No	Yes	9	17	dead
<60	male	IV	≥5cm	middle	Adenocarcinoma	Diffuse	High-expression	No	No	T4	N3	0.67	III	D2	No	Yes	8	12	dead
<60	male	II	≥5cm	up	Adenocarcinoma	Diffuse	High-expression	No	No	T1	N0	0	I	D2	No	No	71	71	alive
<60	female	II	<5cm	low	Adenocarcinoma	Intestinal	Weak-expression	No	No	T1	N0	0	I	D2	No	No	68	68	alive
<60	male	III	<5cm	low	Adenocarcinoma	Mixed carcinoma	High-expression	Yes	No	T4	N3	0.46	III	D2	No	Yes	8	15	dead
<60	male	III	<5cm	low	Adenocarcinoma	Mixed carcinoma	High-expression	No	No	T4	N3	0.23	III	D2	No	Yes	10	17	dead
<60	female	III	<5cm	low	Adenocarcinoma	Intestinal	High-expression	Yes	Yes	T4	N3	0.55	III	D2	No	Yes	9	14	dead
<60	female	III	<5cm	middle	Adenocarcinoma	Intestinal	High-expression	No	No	T1	N0	0	I	D2	No	No	63	63	alive
<60	female	I	<5cm	middle	Adenocarcinoma	Intestinal	Weak-expression	No	No	T1	N0	0	I	D2	No	No	20	20	delete
<60	male	III	≥5cm	low	Adenocarcinoma	Intestinal	High-expression	Yes	No	T4	N0	0	II	D2	No	No	70	70	alive
<60	male	III	≥5cm	up	Mixed carcinoma	Diffuse	High-expression	No	No	T4	N1	0.03	III	D2	No	Yes	31	44	dead
<60	male	I	<5cm	middle	Mixed carcinoma	Mixed carcinoma	High-expression	Yes	No	T1	N0	0	I	D2	No	No	67	67	alive
<60	male	II	≥5cm	middle	Adenocarcinoma	Mixed carcinoma	High-expression	No	No	T2	N0	0	I	D2	No	No	66	66	alive
<60	male	III	<5cm	low	Adenocarcinoma	Mixed carcinoma	High-expression	No	No	T4	N2	0.11	III	D2	No	Yes	21	31	dead
<60	male	II	≥5cm	up	Mixed carcinoma	Mixed carcinoma	High-expression	No	No	T4	N3	0.42	III	D2	No	Yes	9	16	dead
<60	female	II	≥5cm	low	Mixed carcinoma	Mixed carcinoma	High-expression	No	No	T2	N0	0	I	D2	No	No	71	71	alive
<60	female	III	<5cm	middle	Adenocarcinoma	Diffuse	High-expression	No	No	T2	N0	0	II	D2	No	No	66	66	alive
<60	female	II	≥5cm	middle	Mixed carcinoma	Diffuse	High-expression	Yes	Yes	T4	N3	0.27	III	D2	Yes	No	12	20	dead
<60	male	I	≥5cm	middle	Adenocarcinoma	Diffuse	High-expression	Yes	No	T1	N2	0.09	II	D2	No	No	66	66	alive
<60	male	III	≥5cm	low	Adenocarcinoma	Intestinal	High-expression	Yes	Yes	T4	N2	0.09	III	D2	No	Yes	13	21	dead
<60	male	II	≥5cm	up	Adenocarcinoma	Intestinal	High-expression	No	No	T4	N2	0.06	III	D2	No	Yes	18	30	dead
<60	male	I	<5cm	low	Adenocarcinoma	Intestinal	Weak-expression	No	No	T2	N0	0	I	D2	No	No	63	63	alive
<60	female	II	<5cm	middle	Adenocarcinoma	Intestinal	High-expression	No	No	T4	N3	0.45	III	D2	No	Yes	8	15	dead
<60	female	III	<5cm	up	Mixed carcinoma	Diffuse	High-expression	Yes	No	T4	N3	0.55	III	D2	No	Yes	9	15	dead
<60	male	II	<5cm	low	Adenocarcinoma	Mixed carcinoma	High-expression	No	No	T1	N0	0	I	D2	No	No	63	63	alive
<60	male	II	≥5cm	low	Adenocarcinoma	Mixed carcinoma	High-expression	No	No	T4	N2	0.12	III	D2	No	Yes	18	29	dead
<60	female	II	<5cm	low	Mixed carcinoma	Mixed carcinoma	High-expression	No	No	T1	N0	0	I	D2	No	No	67	67	alive
<60	female	II	≥5cm	middle	Mixed carcinoma	Mixed carcinoma	High-expression	Yes	No	T2	N2	0.15	II	D2	No	No	62	62	alive
<60	male	II	<5cm	low	Adenocarcinoma	Intestinal	Weak-expression	No	No	T1	N0	0	I	D2	No	No	64	64	alive
<60	female	II	<5cm	up	Adenocarcinoma	Diffuse	High-expression	No	No	T4	N0	0	II	D2	No	No	65	65	alive
<60	male	II	<5cm	low	Adenocarcinoma	Intestinal	Weak-expression	No	No	T1	N1	0.04	I	D2	No	No	63	63	alive
<60	female	III	<5cm	low	Mixed carcinoma	Diffuse	High-expression	No	Yes	T4	N0	0	II	D2	No	No	64	64	alive
<60	male	II	<5cm	middle	Adenocarcinoma	Mixed carcinoma	High-expression	No	No	T1	N0	0	I	D2	No	No	62	62	alive
<60	male	III	≥5cm	middle	Adenocarcinoma	Diffuse	High-expression	Yes	No	T4	N0	0	III	D2	Yes	No	30	44	dead
<60	female	III	≥5cm	middle	Mixed carcinoma	Mixed carcinoma	High-expression	Yes	Yes	T4	N2	0.36	IV	D1	No	Yes	5	10	dead
<60	female	II	≥5cm	middle	Mixed carcinoma	Diffuse	High-expression	No	No	T4	N3	0.1	III	D2	No	Yes	10	17	dead
<60	female	I	<5cm	middle	Adenocarcinoma	Intestinal	Weak-expression	No	No	T1	N0	0	I	D2	No	No	63	63	alive
<60	male	II	<5cm	low	Absolute signet ring cell carcinoma	Diffuse	Weak-expression	No	No	T3	N0	0	II	D2	No	No	63	63	alive
<60	male	II	<5cm	low	Mixed carcinoma	Diffuse	High-expression	No	No	T1	N0	0	I	D2	No	No	65	65	alive
<60	male	III	<5cm	low	Adenocarcinoma	Mixed carcinoma	High-expression	Yes	No	T4	N3	0.33	III	D2	No	Yes	11	20	dead
<60	female	III	<5cm	up	Mixed carcinoma	Diffuse	High-expression	No	No	T4	N2	0.09	III	D2	No	Yes	18	29	dead
<60	male	III	≥5cm	middle	Adenocarcinoma	Intestinal	High-expression	Yes	Yes	T4	N3	0.76	III	D2	No	Yes	7	12	dead
<60	female	I	<5cm	middle	Mixed carcinoma	Intestinal	Weak-expression	No	No	T1	N0	0	I	D2	No	No	61	61	alive
<60	male	II	<5cm	low	Absolute signet ring cell carcinoma	Diffuse	Weak-expression	No	No	T3	N0	0	II	D2	No	No	65	65	alive
<60	male	II	<5cm	low	Mixed carcinoma	Diffuse	High-expression	No	No	T1	N0	0	I	D2	No	No	65	65	alive
<60	male	III	<5cm	low	Adenocarcinoma	Mixed carcinoma	High-expression	Yes	No	T4	N3	0.33	III	D2	No	Yes	8	15	dead
<60	female	III	<5cm	up	Mixed carcinoma	Diffuse	High-expression	No	No	T4	N2	0.09	III	D2	No	Yes	19	31	dead
<60	male	III	≥5cm	middle	Adenocarcinoma	Intestinal	High-expression	Yes	Yes	T4	N3	0.76	III	D2	Yes	No	7	12	dead
<60	female	I	<5cm	middle	Mixed carcinoma	Intestinal	Weak-expression	No	No	T1	N0	0	I	D2	No	No	66	65	alive
<60	male	III	<5cm	up	Mixed carcinoma	Diffuse	High-expression	No	Yes	T4	N3	0.79	III	D2	No	Yes	8	13	dead
<60	female	III	≥5cm	low	Adenocarcinoma	Diffuse	High-expression	No	No	T4	N3	0.5	III	D2	Yes	No	9	14	dead
<60	male	III	<5cm	low	Adenocarcinoma	Intestinal	High-expression	No	Yes	T4	N0	0	II	D2	No	No	70	70	alive
<60	male	III	≥5cm	low	Adenocarcinoma	Intestinal	Weak-expression	No	No	T4	N3	0.32	III	D2	No	Yes	9	17	dead
<60	male	II	≥5cm	middle	Adenocarcinoma	Intestinal	Weak-expression	Yes	Yes	T4	N3	0.53	III	D2	No	Yes	8	13	dead
<60	male	II	≥5cm	low	Adenocarcinoma	Intestinal	Weak-expression	No	No	T1	N0	0	I	D2	No	No	15	18	delete
<60	male	III	≥5cm	middle	Adenocarcinoma	Mixed carcinoma	High-expression	Yes	No	T4	N2	0.38	III	D2	No	Yes	17	23	dead
<60	male	II	<5cm	low	Adenocarcinoma	Intestinal	Weak-expression	No	No	T4	N0	0	II	D2	No	No	65	65	alive
<60	female	II	<5cm	low	Adenocarcinoma	Diffuse	High-expression	No	No	T1	N0	0	I	D2	No	No	64	64	alive
<60	female	I	<5cm	up	Adenocarcinoma	Diffuse	High-expression	Yes	No	T1	N2	0.22	II	D2	No	No	66	66	alive
<60	male	II	≥5cm	low	Adenocarcinoma	Mixed carcinoma	High-expression	Yes	Yes	T4	N3	0.39	III	D2	No	Yes	10	20	dead
<60	male	II	≥5cm	low	Mixed carcinoma	Diffuse	High-expression	No	Yes	T4	N2	0.1	III	D2	No	Yes	18	31	dead
<60	male	II	≥5cm	low	Mixed carcinoma	Diffuse	High-expression	No	No	T4	N1	0.03	III	D2	No	No	31	47	dead
<60	male	II	<5cm	low	Mixed carcinoma	Diffuse	High-expression	No	Yes	T4	N0	0	II	D2	No	No	67	67	alive
<60	male	III	≥5cm	low	Adenocarcinoma	Intestinal	Weak-expression	No	Yes	T4	N2	0.25	III	D2	No	Yes	18	30	dead
<60	female	III	≥5cm	middle	Mixed carcinoma	Mixed carcinoma	High-expression	Yes	Yes	T4	N3	0.36	IV	D1	No	Yes	15	9	dead
<60	female	III	≥5cm	middle	Mixed carcinoma	Mixed carcinoma	High-expression	Yes	Yes	T4	N2	0.36	IV	D1	No	Yes	5	10	dead
≥60	male	II	<5cm	low	Mixed carcinoma	Mixed carcinoma	High-expression	No	No	T4	N0	0	II	D2	No	No	71	71	alive
≥60	male	II	≥5cm	low	Adenocarcinoma	Intestinal	High-expression	No	No	T2	N3	0.36	II	D2	No	No	44	60	dead
≥60	male	II	<5cm	low	Mixed carcinoma	Diffuse	High-expression	No	Yes	T4	N2	0.18	III	D2	Yes	No	21	34	dead
≥60	male	III	≥5cm	middle	Mixed carcinoma	Diffuse	High-expression	Yes	No	T4	N2	0.09	III	D2	No	Yes	23	35	dead
≥60	female	II	<5cm	low	Adenocarcinoma	Intestinal	Weak-expression	No	Yes	T4	N3	0.37	III	D2	No	Yes	9	17	dead
≥60	male	III	<5cm	low	Adenocarcinoma	Mixed carcinoma	High-expression	Yes	No	T4	N1	0.08	III	D2	No	Yes	31	44	dead
≥60	male	III	≥5cm	up	Adenocarcinoma	Intestinal	Weak-expression	Yes	Yes	T4	N2	0.29	III	D2	No	Yes	17	26	dead
≥60	male	II	<5cm	low	Adenocarcinoma	Mixed carcinoma	High-expression	No	Yes	T4	N1	0.03	III	D2	No	Yes	33	45	dead
≥60	male	III	<5cm	low	Adenocarcinoma	Mixed carcinoma	High-expression	Yes	No	T4	N2	0.15	III	D2	No	Yes	17	29	dead
≥60	male	III	≥5cm	low	Adenocarcinoma	Intestinal	Weak-expression	No	No	T4	N2	0.08	III	D2	Yes	No	23	40	dead
≥60	male	III	<5cm	low	Adenocarcinoma	Intestinal	High-expression	No	No	T4	N2	0.29	III	D2	No	Yes	16	28	dead
≥60	male	III	<5cm	middle	Adenocarcinoma	Intestinal	Weak-expression	No	No	T4	N2	0.16	III	D2	No	Yes	18	33	dead
≥60	female	III	≥5cm	low	Adenocarcinoma	Intestinal	High-expression	No	No	T4	N1	0.04	III	D2	No	No	33	46	dead
≥60	male	III	≥5cm	low	Adenocarcinoma	Intestinal	High-expression	Yes	No	T4	N2	0.15	III	D2	No	Yes	19	32	dead
≥60	male	III	≥5cm	up	Adenocarcinoma	Intestinal	Weak-expression	No	No	T4	N3	32	III	D2	No	Yes	10	18	dead
≥60	female	II	<5cm	low	Adenocarcinoma	Intestinal	Weak-expression	No	No	T2	N0	0	I	D2	No	No	66	66	alive
≥60	male	III	<5cm	low	Mixed carcinoma	Mixed carcinoma	High-expression	No	No	T4	N3	0.34	III	D2	No	Yes	10	17	dead
≥60	male	III	≥5cm	up	Adenocarcinoma	Diffuse	High-expression	Yes	Yes	T4	N2	0.24	III	D2	No	Yes	16	27	dead
<60	male	III	<5cm	low	Adenocarcinoma	Mixed carcinoma	High-expression	No	No	T4	N2	0.11	III	D2	No	Yes	21	31	dead
<60	male	II	≥5cm	up	Mixed carcinoma	Mixed carcinoma	High-expression	No	No	T4	N3	0.42	III	D2	No	Yes	9	16	dead
<60	female	II	≥5cm	low	Mixed carcinoma	Mixed carcinoma	High-expression	No	No	T2	N0	0	I	D2	No	No	71	71	alive
<60	female	III	<5cm	middle	Adenocarcinoma	Diffuse	High-expression	No	No	T2	N0	0	II	D2	No	No	66	66	alive
<60	female	II	≥5cm	middle	Mixed carcinoma	Diffuse	High-expression	Yes	Yes	T4	N3	0.27	III	D2	Yes	No	12	20	dead
<60	male	I	≥5cm	middle	Adenocarcinoma	Diffuse	High-expression	Yes	No	T1	N2	0.09	II	D2	No	No	66	66	alive
<60	male	III	≥5cm	low	Adenocarcinoma	Intestinal	High-expression	Yes	Yes	T4	N2	0.09	III	D2	No	Yes	13	21	dead
<60	male	II	≥5cm	up	Adenocarcinoma	Intestinal	High-expression	No	No	T4	N2	0.06	III	D2	No	Yes	18	30	dead
<60	male	I	<5cm	low	Adenocarcinoma	Intestinal	Weak-expression	No	No	T2	N0	0	I	D2	No	No	63	63	alive
<60	female	II	<5cm	middle	Adenocarcinoma	Intestinal	High-expression	No	No	T4	N3	0.45	III	D2	No	Yes	8	15	dead
<60	female	III	<5cm	up	Mixed carcinoma	Diffuse	High-expression	Yes	No	T4	N3	0.55	III	D2	No	Yes	9	15	dead
<60	male	II	<5cm	low	Adenocarcinoma	Mixed carcinoma	High-expression	No	No	T1	N0	0	I	D2	No	No	63	63	alive
<60	male	II	≥5cm	low	Adenocarcinoma	Mixed carcinoma	High-expression	No	No	T4	N2	0.12	III	D2	No	Yes	18	29	dead
<60	female	II	<5cm	low	Mixed carcinoma	Mixed carcinoma	High-expression	No	No	T1	N0	0	I	D2	No	No	67	67	alive
<60	female	II	≥5cm	middle	Mixed carcinoma	Mixed carcinoma	High-expression	Yes	No	T2	N2	0.15	II	D2	No	No	62	62	alive
<60	male	II	<5cm	low	Adenocarcinoma	Intestinal	Weak-expression	No	No	T1	N0	0	I	D2	No	No	64	64	alive
<60	female	II	<5cm	up	Adenocarcinoma	Diffuse	High-expression	No	No	T4	N0	0	II	D2	No	No	65	65	alive
<60	male	II	<5cm	low	Adenocarcinoma	Intestinal	Weak-expression	No	No	T1	N1	0.04	I	D2	No	No	63	63	alive
<60	female	III	<5cm	low	Mixed carcinoma	Diffuse	High-expression	No	Yes	T4	N0	0	II	D2	No	No	64	64	alive
<60	male	II	<5cm	middle	Adenocarcinoma	Mixed carcinoma	High-expression	No	No	T1	N0	0	I	D2	No	No	62	62	alive
<60	male	III	≥5cm	middle	Adenocarcinoma	Diffuse	High-expression	Yes	No	T4	N0	0	III	D2	Yes	No	30	44	dead
<60	female	III	≥5cm	middle	Mixed carcinoma	Mixed carcinoma	High-expression	Yes	Yes	T4	N2	0.36	IV	D1	No	Yes	5	10	dead
<60	female	II	≥5cm	middle	Mixed carcinoma	Diffuse	High-expression	No	No	T4	N3	0.1	III	D2	No	Yes	10	17	dead
≥60	male	II	<5cm	middle	Adenocarcinoma	Mixed carcinoma	High-expression	No	No	T1	N0	0	I	D2	No	No	70	70	alive
≥60	female	III	≥5cm	low	Mixed carcinoma	Mixed carcinoma	High-expression	Yes	No	T4	N3	0.43	III	D2	Yes	No	8	14	dead
≥60	male	II	<5cm	low	Mixed carcinoma	Intestinal	Weak-expression	No	No	T1	N0	0	I	D2	No	No	61	61	alive
≥60	male	III	≥5cm	up	Mixed carcinoma	Mixed carcinoma	High-expression	Yes	Yes	T4	N3	0.38	III	D2	No	Yes	7	16	dead
≥60	male	I	<5cm	low	Adenocarcinoma	Intestinal	Weak-expression	No	No	T1	N0	0	I	D2	No	No	70	70	alive
≥60	male	III	<5cm	up	Mixed carcinoma	Intestinal	High-expression	Yes	Yes	T4	N3	0.13	III	D2	No	Yes	9	17	dead
≥60	female	II	≥5cm	low	Adenocarcinoma	Intestinal	Weak-expression	No	No	T4	N2	0.09	III	D2	No	Yes	15	26	dead
≥60	male	II	<5cm	up	Adenocarcinoma	Intestinal	High-expression	No	No	T4	N0	0	II	D2	No	No	65	65	alive
≥60	male	III	<5cm	middle	Mixed carcinoma	Diffuse	High-expression	No	No	T4	N2	0.2	III	D2	No	Yes	25	34	dead
≥60	female	III	≥5cm	middle	Mixed carcinoma	Intestinal	High-expression	No	No	T4	N2	0.13	III	D2	No	Yes	19	31	dead
≥60	male	III	≥5cm	low	Adenocarcinoma	Intestinal	Weak-expression	No	No	T4	N0	0	II	D2	No	No	70	70	alive
≥60	male	III	<5cm	middle	Adenocarcinoma	Intestinal	High-expression	No	No	T1	N0	0	I	D2	No	No	68	68	alive
≥60	male	II	≥5cm	up	Adenocarcinoma	Intestinal	Weak-expression	No	Yes	T4	N3	0.38	III	D2	Yes	No	9	17	dead
≥60	male	II	≥5cm	up	Adenocarcinoma	Intestinal	Weak-expression	No	No	T4	N2	0.15	III	D2	No	Yes	18	29	dead
≥60	male	II	≥5cm	up	Adenocarcinoma	Intestinal	Weak-expression	No	No	T4	N1	0.08	III	D2	Yes	No	29	39	dead
≥60	male	II	≥5cm	low	Adenocarcinoma	Intestinal	Weak-expression	No	No	T1	N0	0	I	D2	No	No	66	66	alive
≥60	male	III	≥5cm	low	Mixed carcinoma	Diffuse	Weak-expression	No	No	T4	N2	0.19	III	D2	No	Yes	19	32	dead
≥60	male	II	<5cm	up	Adenocarcinoma	Intestinal	Weak-expression	No	No	T4	N2	0.26	III	D2	No	Yes	18	30	dead
≥60	male	II	<5cm	low	Adenocarcinoma	Diffuse	High-expression	No	No	T1	N0	0	I	D2	No	No	66	66	alive
<60	male	III	<5cm	up	Mixed carcinoma	Diffuse	High-expression	No	Yes	T4	N3	0.79	III	D2	No	Yes	8	14	dead
<60	female	III	≥5cm	low	Adenocarcinoma	Diffuse	High-expression	No	No	T4	N3	0.5	III	D2	No	Yes	9	13	dead
<60	male	III	<5cm	low	Adenocarcinoma	Intestinal	High-expression	No	Yes	T4	N0	0	II	D2	No	No	48	65	dead
<60	male	III	≥5cm	low	Adenocarcinoma	Intestinal	Weak-expression	No	No	T4	N3	0.32	III	D2	No	Yes	14	20	dead
<60	male	II	≥5cm	middle	Adenocarcinoma	Intestinal	Weak-expression	Yes	Yes	T4	N3	0.53	III	D2	No	Yes	10	17	dead
<60	male	II	≥5cm	low	Adenocarcinoma	Intestinal	Weak-expression	No	No	T1	N0	0	I	D2	No	No	75	75	alive
<60	male	III	≥5cm	middle	Adenocarcinoma	Mixed carcinoma	High-expression	Yes	No	T4	N2	0.38	III	D2	No	Yes	19	29	dead
<60	male	II	<5cm	low	Adenocarcinoma	Intestinal	Weak-expression	No	No	T4	N0	0	II	D2	No	No	53	67	dead
<60	female	II	<5cm	low	Adenocarcinoma	Diffuse	High-expression	No	No	T1	N0	0	I	D2	No	No	69	69	alive
<60	female	I	<5cm	up	Adenocarcinoma	Diffuse	High-expression	Yes	No	T1	N2	0.22	II	D2	No	No	78	78	alive
<60	male	II	≥5cm	low	Adenocarcinoma	Mixed carcinoma	High-expression	Yes	Yes	T4	N3	0.39	III	D2	No	Yes	15	26	dead
<60	male	II	≥5cm	low	Mixed carcinoma	Diffuse	High-expression	No	Yes	T4	N2	0.1	III	D2	No	Yes	25	37	dead
<60	male	II	≥5cm	low	Mixed carcinoma	Diffuse	High-expression	No	No	T4	N1	0.03	III	D2	No	No	31	44	dead
<60	male	II	<5cm	low	Mixed carcinoma	Diffuse	High-expression	No	Yes	T4	N0	0	II	D2	No	No	50	65	dead
<60	male	III	≥5cm	low	Adenocarcinoma	Intestinal	Weak-expression	No	Yes	T4	N2	0.25	III	D2	No	Yes	16	25	dead
<60	male	III	≥5cm	up	Adenocarcinoma	Intestinal	High-expression	No	Yes	T4	N3	0.28	III	D2	No	Yes	11	19	dead
<60	male	III	<5cm	up	Mixed carcinoma	Diffuse	High-expression	No	No	T4	N0	0	II	D2	No	No	52	66	dead
<60	male	III	<5cm	up	Adenocarcinoma	Intestinal	High-expression	No	Yes	T4	N0	0	II	D2	No	No	73	73	alive
<60	male	III	≥5cm	low	Adenocarcinoma	Mixed carcinoma	High-expression	No	No	T4	N0	0	II	D2	No	No	69	69	alive
<60	male	III	≥5cm	low	Mixed carcinoma	Diffuse	High-expression	No	Yes	T4	N2	0.13	III	D2	No	Yes	18	25	dead
<60	male	III	≥5cm	up	Adenocarcinoma	Intestinal	Weak-expression	No	No	T4	N0	0	II	D2	No	No	69	69	alive
<60	male	II	<5cm	low	Mixed carcinoma	Mixed carcinoma	High-expression	Yes	No	T3	N3	0.38	III	D2	No	Yes	17	25	dead
<60	male	III	<5cm	middle	Adenocarcinoma	Mixed carcinoma	Weak-expression	No	Yes	T4	N1	0.03	III	D2	No	No	34	45	dead
<60	male	III	<5cm	middle	Adenocarcinoma	Intestinal	High-expression	No	No	T4	N1	0.03	III	D2	No	Yes	32	46	dead
<60	female	III	≥5cm	middle	Mixed carcinoma	Diffuse	High-expression	No	Yes	T4	N0	0	II	D2	No	No	83	83	alive
<60	male	II	<5cm	middle	Mixed carcinoma	Diffuse	High-expression	No	No	T3	N0	0	II	D2	No	No	91	91	alive
<60	male	II	<5cm	middle	Mixed carcinoma	Diffuse	High-expression	No	Yes	T4	N1	0.03	III	D2	No	Yes	31	45	dead
<60	male	III	<5cm	up	Adenocarcinoma	Intestinal	High-expression	Yes	No	T4	N2	0.14	III	D2	Yes	No	15	26	dead
<60	male	I	<5cm	low	Adenocarcinoma	Intestinal	Weak-expression	No	No	T1	N0	0	I	D2	No	No	90	90	alive
<60	female	III	<5cm	middle	Adenocarcinoma	Diffuse	High-expression	No	No	T1	N0	0	I	D2	No	No	67	67	alive
<60	male	III	≥5cm	up	Adenocarcinoma	Intestinal	High-expression	No	Yes	T4	N2	0.38	III	D2	No	Yes	17	28	dead
<60	male	III	<5cm	low	Adenocarcinoma	Mixed carcinoma	High-expression	No	No	T4	N0	0	II	D2	No	No	68	68	alive
<60	male	II	<5cm	middle	Adenocarcinoma	Diffuse	High-expression	No	Yes	T4	N3	0.5	III	D2	No	Yes	10	18	dead
<60	male	II	<5cm	low	Adenocarcinoma	Intestinal	High-expression	No	No	T2	N0	0	I	D2	No	No	63	63	alive
<60	male	II	<5cm	up	Adenocarcinoma	Mixed carcinoma	High-expression	No	No	T4	N1	0.05	III	D2	No	No	33	46	dead
<60	male	III	≥5cm	low	Adenocarcinoma	Intestinal	High-expression	Yes	Yes	T4	N2	0.75	III	D2	Yes	No	15	22	dead
